# Supplementary material for: Self-Assembly and Electrical Conductivity of a New [1]benzothieno[3,2-b][1]-benzothiophene (BTBT)-Peptide Hydrogel
Source: Molecules. 2023 Mar 24;28(7):2917. doi: 10.3390/molecules28072917 (PMC10095725; doi:10.3390/molecules28072917)
Supplement: Supplementary file 1 [file molecules-28-02917-s001.zip]

Archive with 1 entries (1 files):
- molecules-2281770-supplementary-revised.pdf
